# Supplementary material for: Limited Changes in Lifestyle Behaviours after Non-Muscle Invasive Bladder Cancer Diagnosis
Source: Cancers (Basel). 2022 Feb 15;14(4):960. doi: 10.3390/cancers14040960 (PMC8869990; doi:10.3390/cancers14040960)
Supplement: Supplementary file 1 [file cancers-14-00960-s001.zip]

Archive with 1 entries (1 files):
- cancers-1530453-supplementary.pdf
